# Supplementary material for: Combining EQ-5D-5L items into a level summary score: demonstrating feasibility using non-parametric item response theory using an international dataset
Source: Qual Life Res. 2021 Jul 8;31(1):11–23. doi: 10.1007/s11136-021-02922-1 (PMC8800896; doi:10.1007/s11136-021-02922-1)
Supplement: Supplementary file 1 — Supplementary file1 (R 12 KB) [file 11136_2021_2922_MOESM1_ESM.r]

#################################
#####Saving a log of session#####
#################################
install.packages("TeachingDemos")
library(TeachingDemos)

txtStart("F:\\test.txt")

txtComment('
################################################
#####R Script for Manuscript: ##################
#####Sept 10, 2020##############################
################################################')

txtComment('
##############
####MOKKEN####
##############')

txtComment('### Downloading Packages & Importing Data ###')

install.packages("mokken")
library(mokken)

MIC<-read.csv("F:\\MICSF_ForR.csv", header=TRUE)
attach(MIC)

eq5l<-MIC[,(7:11)]
eq5l<-data.frame(eq5l)

eqphys<-MIC[,(7:10)]
eqphys<-data.frame(eqphys)

txtComment('### Subsets all five items ###')
healthyMIC<-subset(MIC, disease==0)
asthmaMIC<-subset(MIC, disease==1)
cancerMIC<-subset(MIC, disease==2)
depressionMIC<-subset(MIC, disease==4)
diabetesMIC<-subset(MIC, disease==5)
hearingMIC<-subset(MIC, disease==6)
arthritisMIC<-subset(MIC, disease==7)
heartMIC<-subset(MIC, disease==8)

healthyMIC<-healthyMIC[,(7:11)]
asthmaMIC<-asthmaMIC[,(7:11)]
cancerMIC<-cancerMIC[,(7:11)]
depressionMIC<-depressionMIC[,(7:11)]
diabetesMIC<-diabetesMIC[,(7:11)]
hearingMIC<-hearingMIC[,(7:11)]
arthritisMIC<-arthritisMIC[,(7:11)]
heartMIC<-heartMIC[,(7:11)]

healthyMIC<-data.frame(healthyMIC)
asthmaMIC<-data.frame(asthmaMIC)
cancerMIC<-data.frame(cancerMIC)
depressionMIC<-data.frame(depressionMIC)
diabetesMIC<-data.frame(diabetesMIC)
hearingMIC<-data.frame(hearingMIC)
arthritisMIC<-data.frame(arthritisMIC)
heartMIC<-data.frame(heartMIC)

Country1_MIC<-subset(MIC, MIC_Country==1)
Country2_MIC<-subset(MIC, MIC_Country==2)
Country3_MIC<-subset(MIC, MIC_Country==3)
Country4_MIC<-subset(MIC, MIC_Country==4)
Country5_MIC<-subset(MIC, MIC_Country==5)
Country6_MIC<-subset(MIC, MIC_Country==6)

Country1_MIC<-Country1_MIC[,(7:11)]
Country2_MIC<-Country2_MIC[,(7:11)]
Country3_MIC<-Country3_MIC[,(7:11)]
Country4_MIC<-Country4_MIC[,(7:11)]
Country5_MIC<-Country5_MIC[,(7:11)]
Country6_MIC<-Country6_MIC[,(7:11)]

Country1_MIC<-data.frame(Country1_MIC)
Country2_MIC<-data.frame(Country2_MIC)
Country3_MIC<-data.frame(Country3_MIC)
Country4_MIC<-data.frame(Country4_MIC)
Country5_MIC<-data.frame(Country5_MIC)
Country6_MIC<-data.frame(Country6_MIC)

txtComment('### Subsets Four Physical Items ###')
healthy4MIC<-healthyMIC[,(1:4)]
asthma4MIC<-asthmaMIC[,(1:4)]
cancer4MIC<-cancerMIC[,(1:4)]
depression4MIC<-depressionMIC[,(1:4)]
diabetes4MIC<-diabetesMIC[,(1:4)]
hearing4MIC<-hearingMIC[,(1:4)]
arthritis4MIC<-arthritisMIC[,(1:4)]
heart4MIC<-heartMIC[,(1:4)]

healthy4MIC<-data.frame(healthy4MIC)
asthma4MIC<-data.frame(asthma4MIC)
cancer4MIC<-data.frame(cancer4MIC)
depression4MIC<-data.frame(depression4MIC)
diabetes4MIC<-data.frame(diabetes4MIC)
hearing4MIC<-data.frame(hearing4MIC)
arthritis4MIC<-data.frame(arthritis4MIC)
heart4MIC<-data.frame(heart4MIC)

Country1_4MIC<-Country1_MIC[,(1:4)]
Country2_4MIC<-Country2_MIC[,(1:4)]
Country3_4MIC<-Country3_MIC[,(1:4)]
Country4_4MIC<-Country4_MIC[,(1:4)]
Country5_4MIC<-Country5_MIC[,(1:4)]
Country6_4MIC<-Country6_MIC[,(1:4)]

Country1_4MIC<-data.frame(Country1_4MIC)
Country2_4MIC<-data.frame(Country2_4MIC)
Country3_4MIC<-data.frame(Country3_4MIC)
Country4_4MIC<-data.frame(Country4_4MIC)
Country5_4MIC<-data.frame(Country5_4MIC)
Country6_4MIC<-data.frame(Country6_4MIC)


txtComment('
##########################
#####Summary EQ-5D-5L#####
##########################')

check.reliability(eq5l, MS = TRUE, alpha = TRUE, lambda.2 = TRUE,LCRC = FALSE, nclass = nclass.default, irc = FALSE)
check.reliability(eqphys, MS = TRUE, alpha = TRUE, lambda.2 = TRUE,LCRC = FALSE, nclass = nclass.default, irc = FALSE)

check.norms(rowSums(eq5l), nice.output = TRUE)

txtComment('
###################################################
#####Automatic Item Selection Procedure (AISP)#####
###################################################')

aisp(eq5l, lowerbound=.35)
aisp(eq5l, lowerbound=.4)
aisp(eq5l, lowerbound=.45)
aisp(eq5l, lowerbound=.5)
aisp(eq5l, lowerbound=.55)
aisp(eq5l, lowerbound=.6)
aisp(eq5l, lowerbound=.65)
aisp(eq5l, lowerbound=.7)
aisp(eq5l, lowerbound=.75)
aisp(eq5l, lowerbound=.8)

txtComment('#AD#')
aisp(eq5l, lowerbound=.377)
aisp(eq5l, lowerbound=.378)

txtComment('#PD#')
aisp(eq5l, lowerbound=.68)
aisp(eq5l, lowerbound=.685)

txtComment('#SC#')
aisp(eq5l, lowerbound=.720)
aisp(eq5l, lowerbound=.721)

txtComment('#MO, UA#')
aisp(eq5l, lowerbound=.749)
aisp(eq5l, lowerbound=.75)

txtComment('
#####################
#####Scalability#####
#####################')

coefH(eq5l, se = TRUE, nice.output = TRUE)
coefH(eqphys, se = TRUE, nice.output = TRUE)

txtComment('### Stratified ###')
coefH(eq5l, se = TRUE, nice.output = TRUE, group.var = disease)
coefH(eq5l, se = TRUE, nice.output = TRUE, group.var = MIC_Country)

coefH(eqphys, se = TRUE, nice.output = TRUE, group.var = disease)
coefH(eqphys, se = TRUE, nice.output = TRUE, group.var = MIC_Country)


txtComment('
####################
#####Monoticity#####
####################')

MIC_mon<-check.monotonicity(eq5l)
summary(MIC_mon)

pdf(file = "F:\\mon_MIC.pdf")
plot(MIC_mon, curves="both", plot.ci=TRUE, color.ci=FALSE, ask=FALSE)
dev.off() 

MIC_mon$results[1]
MIC_mon$results[2]
MIC_mon$results[3]
MIC_mon$results[4]
MIC_mon$results[5]

MIC_phys<-check.monotonicity(eqphys)
summary(MIC_phys)

MIC_phys$results[1]
MIC_phys$results[2]
MIC_phys$results[3]
MIC_phys$results[4]

txtComment('### Stratified ###')
healthy_mon<-check.monotonicity(healthyMIC)
summary(healthy_mon)
asthma_mon<-check.monotonicity(asthmaMIC)
summary(asthma_mon)
cancer_mon<-check.monotonicity(cancerMIC)
summary(cancer_mon)
depression_mon<-check.monotonicity(depressionMIC)
summary(depression_mon)
diabetes_mon<-check.monotonicity(diabetesMIC)
summary(diabetes_mon)
hearing_mon<-check.monotonicity(hearingMIC)
summary(hearing_mon)
arthritis_mon<-check.monotonicity(arthritisMIC)
summary(arthritis_mon)
heart_mon<-check.monotonicity(heartMIC)
summary(heart_mon)

Country1_mon<-check.monotonicity(Country1_MIC)
summary(Country1_mon)
Country2_mon<-check.monotonicity(Country2_MIC)
summary(Country2_mon)
Country3_mon<-check.monotonicity(Country3_MIC)
summary(Country3_mon)
Country4_mon<-check.monotonicity(Country4_MIC)
summary(Country4_mon)
Country5_mon<-check.monotonicity(Country5_MIC)
summary(Country5_mon)
Country6_mon<-check.monotonicity(Country6_MIC)
summary(Country6_mon)


txtComment('
#########################
###Plotting IRF curves###
#########################')

MIC_rest<-check.restscore(eq5l)
MIC_rest$results[1]
MIC_rest$results[2]
MIC_rest$results[3]
MIC_rest$results[4]
MIC_rest$results[5]
MIC_rest$results[6]
MIC_rest$results[7]
MIC_rest$results[8]
MIC_rest$results[9]
MIC_rest$results[10]


txtComment('
#######################
#####Checking MIIO#####
#######################')

MIC_rater<-check.iio(eq5l, method="MIIO")
summary(MIC_rater)

pdf(file = "F:\\miio_MIC.pdf")
plot(MIC_rater, curves="both", items=all.items, plot.ci=TRUE, color.ci=FALSE, color = c("grey", "black"), ask=FALSE)
dev.off() 

MIC_rate_f<-check.iio(eq5l, method="MIIO", item.selection=FALSE)
summary(MIC_rater_f)

phys_rater<-check.iio(eqphys, method="MIIO")
summary(phys_rater)

txtComment('### stratified analyses ###')

healthy_rater<-check.iio(healthyMIC, method="MIIO")
asthma_rater<-check.iio(asthmaMIC, method="MIIO")
cancer_rater<-check.iio(cancerMIC, method="MIIO")
depression_rater<-check.iio(depressionMIC, method="MIIO")
diabetes_rater<-check.iio(diabetesMIC, method="MIIO")
hearing_rater<-check.iio(hearingMIC, method="MIIO")
arthritis_rater<-check.iio(arthritisMIC, method="MIIO")
heart_rater<-check.iio(heartMIC, method="MIIO")

Country1_rater<-check.iio(Country1_MIC, method="MIIO")
Country2_rater<-check.iio(Country2_MIC, method="MIIO")
Country3_rater<-check.iio(Country3_MIC, method="MIIO")
Country4_rater<-check.iio(Country4_MIC, method="MIIO")
Country5_rater<-check.iio(Country5_MIC, method="MIIO")
Country6_rater<-check.iio(Country6_MIC, method="MIIO")

summary(healthy_rater)
summary(asthma_rater)
summary(cancer_rater)
summary(copd_rater)
summary(depression_rater)
summary(diabetes_rater)
summary(hearing_rater)
summary(arthritis_rater)
summary(heart_rater)

summary(Country1_rater)
summary(Country2_rater)
summary(Country3_rater)
summary(Country4_rater)
summary(Country5_rater)
summary(Country6_rater)

pdf(file = "F:\\miio_MICSubgroup_.pdf")
plot(healthy_rater, curves="both", color = c("grey", "black"), plot.ci=TRUE, color.ci=FALSE, ask=FALSE)
plot(depression_rater, curves="both", color = c("grey", "black"), plot.ci=TRUE, color.ci=FALSE, ask=FALSE)
plot(Country4_rater, curves="both", color = c("grey", "black"), plot.ci=TRUE, color.ci=FALSE, ask=FALSE)
plot(Country5_rater, curves="both", color = c("grey", "black"), plot.ci=TRUE, color.ci=FALSE, ask=FALSE)
dev.off() 

txtComment('### Unselected HT coefficient ###')

healthy_rater_f<-check.iio(healthyMIC, method="MIIO", item.selection=FALSE)
asthma_rater_f<-check.iio(asthmaMIC, method="MIIO", item.selection=FALSE)
cancer_rater_f<-check.iio(cancerMIC, method="MIIO", item.selection=FALSE)
depression_rater_f<-check.iio(depressionMIC, method="MIIO", item.selection=FALSE)
diabetes_rater_f<-check.iio(diabetesMIC, method="MIIO", item.selection=FALSE)
hearing_rater_f<-check.iio(hearingMIC, method="MIIO", item.selection=FALSE)
arthritis_rater_f<-check.iio(arthritisMIC, method="MIIO", item.selection=FALSE)
heart_rater_f<-check.iio(heartMIC, method="MIIO", item.selection=FALSE)

Country1_rater_f<-check.iio(Country1_MIC, method="MIIO", item.selection=FALSE)
Country2_rater_f<-check.iio(Country2_MIC, method="MIIO", item.selection=FALSE)
Country3_rater_f<-check.iio(Country3_MIC, method="MIIO", item.selection=FALSE)
Country4_rater_f<-check.iio(Country4_MIC, method="MIIO", item.selection=FALSE)
Country5_rater_f<-check.iio(Country5_MIC, method="MIIO", item.selection=FALSE)

summary(healthy_rater_f)
summary(asthma_rater_f)
summary(cancer_rater_f)
summary(copd_rater_f)
summary(depression_rater_f)
summary(diabetes_rater_f)
summary(hearing_rater_f)
summary(arthritis_rater_f)
summary(heart_rater_f)

summary(Country1_rater_f)
summary(Country2_rater_f)
summary(Country3_rater_f)
summary(Country4_rater_f)
summary(Country5_rater_f)
summary(Country6_rater_f)

txtComment('### Four Item MIIO ###')
healthy_4rater<-check.iio(healthy4MIC, method="MIIO")
asthma_4rater<-check.iio(asthma4MIC, method="MIIO")
cancer_4rater<-check.iio(cancer4MIC, method="MIIO")
depression_4rater<-check.iio(depression4MIC, method="MIIO")
diabetes_4rater<-check.iio(diabetes4MIC, method="MIIO")
hearing_4rater<-check.iio(hearing4MIC, method="MIIO")
arthritis_4rater<-check.iio(arthritis4MIC, method="MIIO")
heart_4rater<-check.iio(heart4MIC, method="MIIO")

Country1_4rater<-check.iio(Country1_4MIC, method="MIIO")
Country2_4rater<-check.iio(Country2_4MIC, method="MIIO")
Country3_4rater<-check.iio(Country3_4MIC, method="MIIO")
Country4_4rater<-check.iio(Country4_4MIC, method="MIIO")
Country5_4rater<-check.iio(Country5_4MIC, method="MIIO")
Country6_4rater<-check.iio(Country6_4MIC, method="MIIO")

summary(healthy_4rater)
summary(asthma_4rater)
summary(cancer_4rater)
summary(depression_4rater)
summary(diabetes_4rater)
summary(hearing_4rater)
summary(arthritis_4rater)
summary(heart_4rater)

summary(Country1_4rater)
summary(Country2_4rater)
summary(Country3_4rater)
summary(Country4_4rater)
summary(Country5_4rater)
summary(Country6_4rater)


txtComment('
########################
#####Guttman Errors#####
########################')

MIC_errors<-check.errors(eq5l)
errorsG<- check.errors(eq5l, TRUE, FALSE)$Gplus
errorsO<- check.errors(eq5l, FALSE, TRUE)$Oplus
MIC_Gutt<-cbind(MIC,errorsG,errorsO)

MIC_errors_phys<-check.errors(eqphys)
errorsG_phys<- check.errors(eqphys, TRUE, FALSE)$Gplus
errorsO_phys<- check.errors(eqphys, FALSE, TRUE)$Oplus
MIC_Gutt_2<-cbind(MIC_Gutt,errorsG_phys,errorsO_phys)

write.csv(MIC_Gutt_2,"F:\\MIC_GuttmanErrors.csv", row.names = FALSE)

summary(errorsG)
summary(errorsG_phys)

txtComment('####################End Log File########################')


txtStop()
